# Supplementary material for: Use of X-ray micro computed tomography imaging to analyze the morphology of wheat grain through its development
Source: Plant Methods. 2019 Jul 31;15:84. doi: 10.1186/s13007-019-0468-y (PMC6668075; doi:10.1186/s13007-019-0468-y)
Supplement: Supplementary file 3 — Additional file 3. File contains statistical result of grain dimensions. [file 13007_2019_468_MOESM3_ESM.xlsx]

## Sheet: Grain Dimensions
Developmental stage (degree DAA)	Grain	Length	Width	Thickness		Resolution (mm)		Length (mm)	Width (mm)	Thickness (mm)		Length (mm) Mean	Length (mm) STD	Width (mm) Mean	Width (mm) STD	Thickness (mm) Mean	Thickness (mm) STD
60	1	889	643.951	485.82		0.00425		3.77825	2.73679	2.06473		3.85717	0.0856506	2.86136	0.235837	2.10783	0.121943
	2	769	542.787	402.656		0.005		3.845	2.71393	2.01328
	3	929	737.262	528.344		0.00425		3.94825	3.13336	2.24546
80	4	915	643.279	485.246		0.00465		4.25475	2.99125	2.25639		4.07646	0.180251	2.95523	0.0892355	2.07051	0.0967186
	5	992	697.754	490.836		0.0041		4.0672	2.86079	2.01243
	6	983	749.525	516.869		0.004		3.932	2.9981	2.06748
	7	960	745.197	497.213		0.004		3.84	2.98079	1.98885
	8	966	730.131	481.918		0.0042		4.0572	3.06655	2.02406
	9	968	636.836	466.033		0.00445		4.3076	2.83392	2.07385
100	10	1009	611.18	458.098		0.00575		5.80175	3.51429	2.63407		5.5141	0.28211	3.32272	0.494879	2.44591	0.313924
	11	1057	682.525	484.77		0.005		5.285	3.41262	2.42385
	12	1021	671.492	459.262		0.00565		5.76865	3.79393	2.59483
	13	1087	668.59	522.918		0.0051		5.5437	3.40981	2.66688
	14	507	243.426	187.246		0.0102		5.1714	2.48295	1.90991
120	15	1054	650.639	505.721		0.00545		5.7443	3.54598	2.75618		5.67364	0.19635	3.61585	0.169585	2.62829	0.154017
	16	1003	650.787	475.607		0.00575		5.76725	3.74202	2.73474
	17	1009	655.033	452.279		0.00575		5.80175	3.76644	2.6006
	18	1025	649.328	461.262		0.00525		5.38125	3.40897	2.42163
180	19	1015	636.885	468.623		0.006		6.09	3.82131	2.81174		6.42196	0.212432	4.08552	0.200805	3.05061	0.141471
	20	1044	640.934	484.328		0.00625		6.525	4.00584	3.02705
	21	1058	652.115	517.115		0.006		6.348	3.91269	3.10269
	22	1055	680.623	519.852		0.00625		6.59375	4.25389	3.24908
	23	1010	672.377	487.148		0.00625		6.3125	4.20236	3.04467
	24	1066	690.721	490.951		0.00625		6.6625	4.31701	3.06844
240	25	1111	659.426	489.361		0.0066		7.3326	4.35221	3.22978		7.2733	0.230603	4.46191	0.20117	3.24184	0.149746
	26	1083	654.426	476.361		0.0066		7.1478	4.31921	3.14398
	27	1060	664.918	479.164		0.0071		7.526	4.72092	3.40206
	28	1107	691.82	504.41		0.0067		7.4169	4.63519	3.37955
	29	1052	648.787	462.705		0.0066		6.9432	4.28199	3.05385
270	30	1092	609.361	501.607		0.007		7.644	4.26552	3.51125		7.59558	0.201163	4.57915	0.179284	3.47622	0.0556227
	31	1090	657.82	493.803		0.00705		7.6845	4.63763	3.48131
	32	1076	660.967	486.41		0.0071		7.6396	4.69287	3.45351
	33	1109	670.541	505.689		0.007		7.763	4.69379	3.53982
	34	1098	697.869	514.426		0.0066		7.2468	4.60593	3.39521
310	35	1014	658.803	557.033		0.0073		7.4022	4.80926	4.06634		7.74874	0.288428	4.70999	0.167986	3.67836	0.230498
	36	1054	670.672	499.328		0.0073		7.6942	4.89591	3.64509
	37	1093	599.41	474.557		0.0075		8.1975	4.49557	3.55918
	38	1022	636.607	461.77		0.0075		7.665	4.77455	3.46328
	39	1052	618.197	494.311		0.0074		7.7848	4.57466	3.6579
