# Supplementary material for: Use of X-ray micro computed tomography imaging to analyze the morphology of wheat grain through its development
Source: Plant Methods. 2019 Jul 31;15:84. doi: 10.1186/s13007-019-0468-y (PMC6668075; doi:10.1186/s13007-019-0468-y)
Supplement: Supplementary file 4 — Additional file 4. Statistics of volumes of whole grains and internal compartments. [file 13007_2019_468_MOESM4_ESM.xlsx]

## Sheet: Grain Volumes
Developmental stage (degree DAA)	Grain	Volume of whole grain (voxel)	Volume of inner compartment (voxel)	Volume of outer compartment (voxel)	Volume of voids within grain (voxel)		Resolution (mm)		Volume of whole grain (mm3)	Volume of inner compartment (mm3)	Volume of outer compartment (mm3)	Volume of voids within grain (mm3)		Volume of whole grain (mm3) Mean	Volume of whole grain (mm3) STD	Volume of inner compartment (mm3) Mean	Volume of inner compartment (mm3) STD	Volume of outer compartment (mm3) Mean	Volume of outer compartment (mm3) STD	Volume of voids within grain (mm3) Mean	Volume of voids within grain (mm3) STD
60	1	187891558			13069737		0.00425		14.4236			1.00331		14.4929	0.316209					1.03705	0.154512
	2	118703624			9645190		0.005		14.838			1.20565
	3	185200245			11752704		0.00425		14.217			0.902204
80	4	162071754			14027255		0.00465		16.2954			1.41037		14.4598	1.00759					1.18537	0.19821
	5	191699909			14527684		0.0041		13.2121			1.00126
	6	221603946			20009769		0.004		14.1827			1.28063
	7	222196476			16712739		0.004		14.2206			1.06962
	8	195789342			13010714		0.0042		14.5056			0.963938
	9	162757144			15732894		0.00445		14.3423			1.3864
100	10	149364584	42812968	78919594	27632022		0.00575		28.3956	8.13915	15.0034	5.25311		25.5176	4.18321	8.27021	3.38487	13.9134	0.743533	3.33399	1.15289
	11	171724789	40647680	109470128	21606981		0.005		21.4656	5.08096	13.6838	2.70087
	12	168338572	75509896	76294209	16534467		0.00565		30.3619	13.6191	13.7606	2.98219
	13	199242021	66585848	106671989	25984184		0.0051		26.4297	8.83268	14.1501	3.44683
	14	19727928	5351577	12221307	2155044		0.0102		20.9354	5.67914	12.9693	2.28695
120	15	176958383	58379992	94758870	23819521		0.00545		28.6458	9.45047	15.3394	3.85587		27.7944	3.3237	10.179	2.56487	14.2036	1.10934	3.41177	0.478027
	16	159779506	62299192	77820006	19660308		0.00575		30.3756	11.8437	14.7943	3.73761
	17	153750998	65956704	72961941	14832353		0.00575		29.2295	12.539	13.8707	2.81977
	18	158439874	47565648	88526283	22347943		0.00525		22.9267	6.8829	12.81	3.23382
180	19	164015221	77484304	65866796	20664121		0.006		35.4273	16.7366	14.2272	4.46345		40.2498	3.16319	21.5857	2.77352	14.0677	0.94014	4.59648	0.563785
	20	159371710	92453064	50193082	16725564		0.00625		38.9091	22.5715	12.2542	4.08339
	21	178878304	95018144	65796024	18064136		0.006		38.6377	20.5239	14.2119	3.90185
	22	179671557	102193528	57822320	19655709		0.00625		43.8651	24.9496	14.1168	4.79876
	23	171043951	89986528	60970134	20087289		0.00625		41.7588	21.9694	14.8853	4.90412
	24	175722085	93237312	60254602	22230171		0.00625		42.9009	22.763	14.7106	5.42729
240	25	172100852	112984309	41657535	17459008		0.0066		49.4783	32.4825	11.9764	5.01939		50.0966	4.38287	32.7365	4.06695	11.9033	0.455954	5.45681	0.553444
	26	164571122	106942704	39200366	18428052		0.0066		47.3135	30.7456	11.2699	5.29799
	27	156398875	105877720	32644246	17876909		0.0071		55.9769	37.8948	11.6837	6.39834
	28	175546615	117150080	40239305	18157230		0.0067		52.7979	35.2344	12.1025	5.46102
	29	156232767	95044712	43423217	17764838		0.0066		44.9163	27.325	12.484	5.10732
270	30	157602699	114273822	32532768	10796109		0.007		54.0577	39.1959	11.1587	3.70307		56.5811	7.07455	41.9211	5.88184	10.7095	0.843663	3.95053	0.723734
	31	173283947	133181916	29971953	10130078		0.00705		60.7191	46.6673	10.5023	3.54961
	32	168126431	124651738	30736646	12738047		0.0071		60.1743	44.6142	11.001	4.55909
	33	182635989	134911243	33622501	14102245		0.007		62.6441	46.2746	11.5325	4.83707
	34	157602699	114273822	32532768	10796109		0.0066		45.3101	32.8533	9.35304	3.10384
310	35	171388141	136893184	26137650	8357307		0.0073		66.6729	53.2538	10.168	3.25113		64.9722	2.85773	51.29	3.19561	9.94893	0.579924	3.73327	0.442642
	36	174719375	141709240	24278953	8731182		0.0073		67.9688	55.1273	9.44493	3.39658
	37	154890173	119304208	25745037	9840928		0.0075		65.3443	50.3315	10.8612	4.15164
	38	143316989	110637720	22639002	10040267		0.0075		60.4619	46.6753	9.55083	4.23574
	39	158956551	126009376	23986032	8961143		0.0074		64.413	51.062	9.71972	3.63127
